# Supplementary material for: Novel hypoxia- and lactate metabolism-related molecular subtyping and prognostic signature for colorectal cancer
Source: J Transl Med. 2024 Jun 20;22:587. doi: 10.1186/s12967-024-05391-5 (PMC11191174; doi:10.1186/s12967-024-05391-5)
Supplement: Supplementary file 2 — Supplementary Material 2. [file 12967_2024_5391_MOESM2_ESM.xlsx]

## Sheet: Sheet1
CD8+ Tex	GZMK+ Tex	Terminal Tex	Oxidative phosphorylation (OXPHOS)- Tex	TCF7+ Tex
HAVCR2	TOX	RBPJ	ETV1	TSHZ2
CXCL13	TSC22D1	ETV1	PRDM1	NR3C1
PDCD1	PRDM1	TOX	CXCL13	BATF
LAYN	EOMES	ZBED2	CSF1	TCF7
TOX	TRPS1	TOX2	CCL3	TOX
IFNG	GZMK	CXCL13	FAM3C	CXCL13
GZMB	GZMA	TNFSF4	LAYN	EBI3
TNFRSF9	CCL3	FAM3C	HAVCR2	CD40LG
ITGAE	CCL5	GZMB	ENTPD1	TNFSF8
	TNFSF4	CCL3	PHLDA1	CCR7
	CCL4	CD70	ACP5	IL6R
	IFNG	IFNG	TIGIT	IFNAR2
	CXCL13	NAMPT	KIR2DL4	CCR4
	CCL3L3	CSF1	CTLA4	LHFPL6
	NAMPT	FASLG	TNFRSF9	CD200
	CD74	IL2RA	TNFRSF18	TNFRSF4
	CXCR6	CXCR6		IGFL2
	CCR5	CD74		NMB
	HAVCR2	IL2RG		SESN3
	CD27	IL2RB		BTLA
	LYST	TNFRSF9		IGFBP4
	CTLA4	LAYN		GNG4
	HLA-DQA1	ENTPD1		CPM
	HLA-DRB1	HAVCR2
	VCAM1	CTLA4
	PDCD1	TNFRSF18
	DUSP4	GEM
	TNFRSF9	TIGIT
	PDCD1	DUSP4
	DUSP4
